# Supplementary material for: University Students’ Vaccination Intention after the Fifth Wave of the COVID-19 Outbreak in Hong Kong: Inspiration from a Health Belief Model
Source: Healthcare (Basel). 2024 Jun 15;12(12):1204. doi: 10.3390/healthcare12121204 (PMC11203942; doi:10.3390/healthcare12121204)
Supplement: Supplementary file 1 [file healthcare-12-01204-s001.zip]

Archive with 1 entries (1 files):
- healthcare-3016141-supplementary.pdf
